# Supplementary material for: Survivin Is a Central Mediator of Cell Proliferation in HPV-Negative Head and Neck Squamous Cell Carcinoma
Source: Cancers (Basel). 2025 Aug 31;17(17):2864. doi: 10.3390/cancers17172864 (PMC12427275; doi:10.3390/cancers17172864)
Supplement: Supplementary file 1 [file cancers-17-02864-s001.zip]

Archive with 8 entries (7 files):
- File S1. Full-lengthWestern blot images/
- File S1. Full-lengthWestern blot images/Original whole blot Fig3B CaL27.pptx
- File S1. Full-lengthWestern blot images/Original whole blot Fig3B HN5.pptx
- File S1. Full-lengthWestern blot images/Original whole blot Fig7B.pptx
- File S1. Full-lengthWestern blot images/Original whole blot Fig8A.pptx
- File S1. Full-lengthWestern blot images/Original whole blot Fig8B.pptx
- File S1. Full-lengthWestern blot images/Original whole blot Fig8C.pptx
- File S1. Full-lengthWestern blot images/Original whole blot Fig9B.pptx
